# Supplementary material for: Efficacy and Safety of Antiplatelet Agents for Adult Patients With Ischemic Moyamoya Disease
Source: Front Neurol. 2021 Jan 15;11:608000. doi: 10.3389/fneur.2020.608000 (PMC7844095; doi:10.3389/fneur.2020.608000)
Supplement: Supplementary file 1 [file Data_Sheet_1.xlsx]

## Sheet: Original Data
Supplementary Table 1. The clinical characteristics of 217 adult patients with ischemic moyamoya disease in this study.
ID	Age_at_symptom_onset	Age_at_baseline	Female	Hypertension	Diabetes_mellitus	Hyperlipidemia	Active_smoking	Alcohol_consumption	Family_history_of_MMD	Past_history_of_stroke_or_TIA	mRS_at_baseline	Suzuki_stage	Type	Clinical_manifestation	Intracranial_aneurysm	Treatment	Follow_up	Recurrent_ischemic_event	Functional_status	Cerebral_hemorrhage
1	18	20	1	0	0	0	0	0	0	0	1	2	1	1	0	ASA	24	0	good	No
2	20	26	0	0	0	0	0	0	0	0	1	1	1	3	0	Conservative	65	0	good	No
3	20	20	0	0	0	0	1	1	0	0	1	2	1	3	0	ASA	82	0	good	No
4	20	26	0	0	0	0	0	0	0	0	1	1	1	1	0	Conservative	12	0	good	No
5	22	22	1	0	0	0	0	0	0	0	2	2	1	3	0	Conservative	50	1	good	No
6	22	22	0	0	0	0	0	0	0	0	2	2	1	3	0	Surgery	34	0	poor	No
7	23	23	0	0	0	0	0	0	0	0	1	2	1	3	0	Conservative	35	0	good	No
8	24	25	0	0	0	0	0	0	0	0	1	2	1	1	0	Surgery	68	0	good	No
9	24	35	1	0	0	0	0	0	0	0	1	1	1	2	0	Conservative	28	0	good	No
10	25	41	0	1	0	0	0	0	0	1	2	2	1	3	0	Conservative	26	1	good	No
11	25	25	1	0	0	1	0	0	0	0	1	2	1	1	0	Conservative	22	0	good	No
12	25	27	1	0	0	0	0	0	1	1	2	2	1	3	0	Surgery	72	1	poor	No
13	26	56	1	0	0	1	0	0	0	1	2	1	2	3	0	Conservative	64	1	good	No
14	26	26	1	1	0	0	0	0	0	0	1	2	1	1	0	Surgery	12	0	good	No
15	27	27	1	0	0	0	0	0	0	1	1	2	1	3	0	Surgery	51	0	good	No
16	27	27	0	0	0	0	1	1	0	0	1	2	1	1	1	Conservative	76	0	poor	No
17	28	28	0	0	0	0	1	0	0	0	1	2	1	1	0	Conservative	37	0	good	No
18	28	38	1	0	0	0	0	0	0	0	1	1	1	2	0	Surgery	12	0	good	No
19	28	28	1	1	0	0	0	0	0	0	2	2	1	3	0	ASA+Plavix	56	0	good	No
20	28	29	1	0	0	0	0	0	0	0	1	2	1	3	0	Conservative	34	0	poor	No
21	29	29	1	0	0	0	0	0	0	0	1	1	1	1	0	Surgery	12	0	good	No
22	29	29	1	0	0	0	0	0	0	0	1	2	2	1	0	Conservative	32	0	good	No
23	29	29	1	1	0	0	0	0	0	1	1	2	1	3	0	ASA	61	0	good	No
24	29	30	1	1	0	0	0	0	0	0	1	2	1	3	0	Surgery	12	0	good	No
25	29	29	0	0	0	0	0	0	0	0	2	2	1	3	0	ASA	35	0	good	No
26	30	30	1	0	0	0	0	0	0	0	1	2	1	3	0	Conservative	32	0	good	No
27	31	32	0	1	0	0	0	0	0	0	1	2	1	1	0	Conservative	30	0	good	No
28	31	31	1	0	0	0	0	0	0	0	1	2	1	1	0	Surgery	36	0	good	No
29	31	31	0	1	0	0	1	0	0	0	1	2	1	3	0	Conservative	34	0	good	No
30	31	31	1	0	0	0	0	0	0	0	1	2	1	1	1	Surgery	24	0	good	No
31	31	31	0	1	0	1	1	1	0	0	1	1	2	1	0	Conservative	10	0	good	No
32	32	32	0	1	0	0	0	1	0	0	1	2	1	3	0	Surgery	45	0	good	No
33	32	37	0	0	0	0	1	0	0	0	1	2	1	3	0	ASA	37	0	good	No
34	32	32	0	1	0	0	0	0	0	0	1	2	1	2	0	Surgery	39	0	good	No
35	32	32	1	0	0	0	0	0	0	0	1	2	1	1	0	Conservative	43	0	good	No
36	32	32	1	0	0	0	0	0	0	0	1	2	1	1	0	Conservative	34	0	good	No
37	32	32	0	0	0	1	0	0	1	0	2	2	1	3	0	ASA	16	1	poor	No
38	33	33	1	0	0	0	0	0	0	0	1	2	2	1	1	Conservative	64	0	good	No
39	33	36	1	0	0	0	0	0	0	0	1	2	1	1	0	ASA+Plavix	42	0	good	No
40	33	33	0	0	0	0	1	1	0	0	1	1	1	3	0	Surgery	12	0	good	No
41	33	33	0	0	0	0	1	1	0	0	2	2	1	3	0	Conservative	44	1	poor	No
42	35	35	0	0	0	0	0	0	0	0	1	2	1	3	0	Conservative	30	0	good	No
43	36	36	1	0	0	0	0	0	0	1	1	2	1	3	0	Conservative	12	0	good	No
44	36	38	1	0	0	0	0	0	0	1	2	2	1	3	1	ASA	12	0	poor	No
45	37	37	0	0	0	0	0	0	0	0	1	1	1	3	0	Surgery	12	0	good	No
46	37	41	1	0	1	0	0	0	1	1	1	2	1	1	0	Surgery	72	0	poor	Yes
47	38	39	1	0	0	0	0	1	0	0	1	2	1	3	0	Conservative	32	0	good	No
48	38	58	1	0	0	0	0	0	1	0	1	2	1	1	0	Surgery	25	0	good	No
49	38	39	1	0	0	0	0	0	1	0	1	2	1	3	0	Conservative	31	1	good	No
50	38	38	0	0	0	0	0	0	0	0	2	1	1	3	0	Plavix	36	0	poor	No
51	39	39	0	0	0	0	0	0	0	0	2	2	1	3	1	Conservative	5	1	good	No
52	39	46	1	0	0	0	0	0	0	0	1	2	1	3	0	Conservative	34	0	good	No
53	39	39	1	1	0	0	0	0	0	0	1	2	1	3	0	Surgery	12	0	good	No
54	39	40	0	0	0	0	1	1	0	1	1	2	1	1	0	Surgery	29	0	good	No
55	40	41	0	0	0	0	1	1	0	0	1	2	1	3	0	Conservative	31	0	good	No
56	40	40	1	0	0	0	0	0	0	0	1	2	1	2	0	Conservative	66	0	good	No
57	40	41	0	1	1	0	1	1	0	0	1	2	1	3	1	ASA+Plavix	26	0	good	No
58	40	40	0	0	0	0	0	0	0	0	1	2	1	1	0	Surgery	70	0	good	No
59	40	41	0	0	0	0	0	0	1	1	2	2	1	3	0	ASA	58	1	poor	Yes
60	41	42	1	0	0	0	0	0	0	1	1	2	1	3	0	Surgery	16	0	good	No
61	41	41	0	1	0	0	1	1	0	0	1	2	1	3	1	Surgery	35	0	good	No
62	41	41	0	0	0	0	0	0	0	0	1	2	1	3	0	ASA	35	0	good	No
63	41	43	0	0	0	0	1	1	0	0	1	2	1	1	0	Surgery	30	0	good	No
64	41	41	1	0	0	0	0	1	0	0	1	2	1	1	0	Conservative	19	0	good	No
65	41	41	1	0	0	0	1	1	0	0	1	2	1	1	0	Conservative	16	0	good	No
66	41	41	0	1	0	0	1	1	0	0	1	2	1	3	0	ASA+Plavix	17	0	good	No
67	41	41	0	1	0	0	0	0	0	0	2	2	1	3	0	Surgery	29	0	poor	No
68	41	41	1	1	0	1	0	0	1	1	2	2	1	3	0	Plavix	65	1	poor	Yes
69	41	41	1	1	1	0	0	0	0	0	2	1	1	3	0	ASA+Plavix	13	0	good	No
70	42	42	0	0	0	0	0	0	0	0	1	2	1	3	0	Surgery	38	0	good	No
71	42	42	1	1	0	0	0	0	0	0	1	2	1	2	0	Conservative	34	0	good	No
72	42	52	1	1	1	0	0	0	0	0	1	2	1	1	0	ASA	12	0	good	No
73	42	43	1	0	0	0	0	0	0	0	2	2	1	3	0	Surgery	19	0	good	No
74	42	42	0	0	0	0	0	0	0	0	1	2	2	1	0	ASA	72	0	poor	Yes
75	43	43	1	1	0	0	1	1	1	0	1	2	1	3	0	Surgery	38	0	good	No
76	43	43	0	1	1	0	1	1	0	0	1	2	1	3	0	Conservative	28	0	good	No
77	43	53	1	1	0	0	0	0	0	0	1	2	1	3	0	ASA	19	0	good	No
78	43	43	0	0	0	0	0	0	0	0	1	2	2	1	0	Surgery	48	0	good	No
79	43	45	0	1	1	0	0	1	1	0	1	2	1	1	0	Conservative	34	0	good	No
80	43	43	1	0	0	0	0	0	0	0	1	2	1	3	0	Conservative	31	0	good	No
81	43	43	1	0	0	0	0	0	0	0	1	2	1	1	0	Surgery	54	0	good	No
82	43	43	0	1	0	0	0	0	0	0	1	2	1	1	0	Conservative	15	0	good	No
83	43	43	0	1	0	1	1	0	0	0	2	2	1	3	0	ASA	16	0	good	No
84	43	43	0	0	1	0	0	0	0	0	2	2	1	3	0	ASA	59	0	good	No
85	43	43	0	0	0	0	0	0	0	0	1	2	1	1	0	Conservative	32	0	poor	No
86	43	43	1	0	1	0	0	0	0	1	1	2	1	3	0	ASA	33	0	poor	No
87	44	46	1	1	0	1	0	0	0	0	1	2	1	3	0	Plavix	20	0	good	No
88	44	44	1	0	0	0	0	0	0	0	1	2	2	3	0	Plavix	12	0	good	No
89	44	44	1	0	0	0	0	0	0	0	1	2	1	3	0	ASA	19	0	good	No
90	44	44	1	1	0	0	0	0	0	0	1	2	1	1	0	Conservative	37	0	good	No
91	44	44	1	0	0	0	0	0	0	0	1	2	1	1	0	ASA	25	0	good	No
92	44	45	0	1	0	1	0	0	0	0	1	2	1	1	0	ASA	24	0	good	No
93	44	44	0	0	0	0	0	0	0	0	1	2	2	3	0	Plavix	55	0	good	No
94	44	44	1	1	1	1	0	0	0	0	1	2	1	3	0	Conservative	79	0	poor	No
95	45	45	1	1	0	0	0	0	0	0	1	2	1	3	0	Conservative	33	0	good	No
96	45	45	1	1	0	0	0	0	0	0	2	2	1	3	0	Conservative	27	0	good	No
97	45	45	1	1	1	0	0	0	0	0	1	2	1	2	0	Conservative	25	0	good	No
98	45	46	1	1	0	0	0	0	0	1	1	2	1	3	0	ASA	68	0	poor	No
99	46	46	1	1	1	0	0	0	0	0	1	2	1	3	0	Surgery	32	0	good	No
100	46	46	0	0	0	0	1	0	0	0	1	2	1	3	0	Conservative	40	0	good	No
101	46	48	1	1	1	0	1	1	0	0	1	2	2	1	1	Surgery	44	0	good	No
102	46	46	0	1	1	0	1	0	0	0	1	2	1	1	0	ASA	69	0	good	No
103	46	46	0	0	0	0	0	0	0	0	2	2	2	3	0	Plavix	42	0	good	No
104	46	58	1	1	0	0	0	0	1	1	2	1	1	3	0	Conservative	5	1	good	No
105	46	46	0	1	1	0	1	1	0	0	1	2	1	3	0	Conservative	30	0	poor	No
106	46	46	0	1	1	0	1	0	0	0	1	2	1	3	0	Conservative	28	0	poor	No
107	47	47	1	0	0	0	0	0	0	0	1	2	1	3	0	Surgery	30	0	good	No
108	47	47	1	1	0	0	0	0	0	0	1	1	2	3	0	ASA+Plavix	79	0	good	No
109	47	47	0	0	0	0	0	1	0	0	1	1	2	1	0	ASA+Plavix	58	0	good	No
110	47	47	1	0	1	0	0	0	0	0	1	2	1	3	0	Conservative	28	0	good	No
111	47	54	1	1	0	1	0	0	0	0	1	2	1	2	1	Conservative	17	0	good	No
112	47	47	0	0	0	0	1	1	0	0	1	2	1	3	0	Conservative	36	0	good	No
113	47	47	0	0	0	1	1	1	0	0	1	2	2	3	0	Plavix	16	0	poor	No
114	47	47	1	1	0	1	1	1	0	0	1	2	1	3	0	ASA+Plavix	14	0	poor	No
115	47	48	1	0	0	0	0	0	0	0	1	2	1	1	1	Conservative	12	0	good	No
116	48	48	0	1	0	0	0	0	0	0	1	2	2	1	0	Plavix	63	0	good	No
117	48	48	0	0	1	0	1	0	0	0	1	2	2	1	0	ASA	29	0	good	No
118	48	48	0	1	1	0	0	1	0	0	1	2	2	1	0	Plavix	64	0	good	No
119	48	48	1	1	0	0	0	0	0	0	1	2	1	3	1	Surgery	12	0	good	No
120	48	48	0	0	0	0	1	1	0	0	2	2	1	3	0	ASA	77	0	good	No
121	48	48	0	0	0	0	1	0	0	0	1	2	1	3	0	ASA	16	0	good	No
122	48	48	0	1	0	0	0	0	0	0	1	2	1	3	0	Surgery	14	0	poor	No
123	48	48	0	0	0	0	1	1	0	0	1	2	1	3	0	Plavix	31	0	poor	No
124	48	48	1	0	0	0	0	0	0	1	1	2	1	3	0	Conservative	6	1	poor	No
125	48	49	0	0	0	0	0	0	0	1	2	2	1	3	0	Surgery	56	0	poor	No
126	49	49	0	1	0	0	1	1	0	0	1	2	1	2	0	Conservative	41	0	good	No
127	49	49	1	0	0	0	0	0	0	0	1	2	2	2	0	ASA	29	0	good	No
128	49	49	0	0	0	0	1	1	0	0	1	2	1	1	0	Surgery	47	0	good	No
129	49	49	0	0	1	0	0	0	0	0	1	1	1	3	0	ASA	11	0	good	No
130	49	49	0	1	0	0	1	1	0	1	1	2	2	3	1	ASA+Plavix	77	0	good	No
131	49	49	0	1	1	0	0	1	0	0	1	1	1	3	0	ASA+Plavix	34	0	good	No
132	50	50	1	0	0	0	0	0	0	0	1	2	1	3	0	Surgery	36	0	good	No
133	50	50	1	0	0	0	0	0	0	0	1	2	1	3	0	Conservative	29	0	good	No
134	50	50	1	1	1	0	1	0	0	0	1	2	1	3	0	Conservative	30	0	good	No
135	50	54	0	1	1	0	1	1	0	0	1	1	1	3	0	ASA	22	0	good	No
136	50	50	0	1	0	0	1	1	0	0	1	2	2	1	0	ASA	31	0	good	No
137	50	50	0	1	0	0	0	1	0	0	1	2	1	1	1	ASA+Plavix	14	0	good	No
139	50	50	0	1	0	0	1	0	0	0	1	2	1	1	0	Surgery	37	0	good	No
140	50	50	0	0	0	0	0	0	0	0	1	2	1	3	0	ASA	36	0	poor	No
141	50	50	0	1	0	0	1	0	0	0	1	2	1	3	0	ASA	14	0	good	No
142	50	50	1	1	0	0	0	0	0	1	2	1	1	3	0	ASA	54	0	good	No
143	51	51	1	0	0	0	0	0	0	0	1	2	1	1	1	Surgery	25	0	good	No
144	51	51	0	0	0	1	1	1	0	0	2	2	1	3	0	Plavix	47	0	good	No
145	51	51	0	1	1	0	1	0	0	0	1	2	1	2	0	ASA+Plavix	68	0	good	No
146	51	51	0	0	0	1	0	0	0	0	1	2	1	1	0	ASA	12	0	good	No
147	51	51	0	1	0	0	1	1	0	1	1	1	1	3	1	Surgery	41	0	good	No
148	51	51	0	0	0	0	1	1	0	0	2	2	1	3	0	ASA	12	0	good	No
149	51	51	1	1	1	0	0	0	0	1	2	1	1	3	0	ASA	34	0	poor	No
150	52	52	1	0	1	0	0	0	0	0	1	2	1	3	0	Surgery	13	0	good	No
151	52	53	1	0	0	0	0	0	0	0	1	2	1	3	0	Surgery	36	0	good	No
152	52	52	0	0	1	0	1	1	0	0	1	2	2	3	0	Plavix	19	0	good	No
153	52	52	0	1	1	0	1	1	0	0	1	2	2	1	0	ASA+Plavix	39	0	good	No
154	52	52	0	1	0	0	0	0	0	0	1	2	1	1	0	Surgery	14	0	good	No
155	52	63	1	1	0	0	0	0	0	0	1	2	1	1	0	ASA	14	0	good	No
156	52	52	1	0	0	0	0	0	0	0	1	2	1	1	0	Conservative	66	0	good	No
157	52	52	1	1	0	0	0	0	0	0	2	2	1	3	0	Plavix	53	0	poor	No
158	53	53	1	1	0	0	0	0	0	0	1	2	1	3	1	Conservative	33	0	good	No
160	53	53	0	0	0	0	0	0	0	0	1	2	1	1	0	ASA+Plavix	37	0	good	No
161	53	54	1	0	0	0	0	0	0	0	1	2	1	1	0	Plavix	43	0	good	No
162	53	53	1	0	0	0	0	0	0	0	1	2	1	3	0	Surgery	40	0	good	No
163	53	53	1	0	0	0	0	0	0	0	1	1	1	3	0	Plavix	24	0	good	No
164	53	53	0	0	1	1	1	1	0	0	2	2	1	3	0	ASA	19	0	good	No
165	53	53	0	1	0	0	0	0	0	0	2	2	1	3	0	ASA	12	0	good	No
166	54	54	1	1	0	0	0	0	0	0	1	2	1	3	0	Surgery	36	0	good	No
167	54	55	0	1	0	0	1	1	0	0	1	2	1	3	0	Surgery	36	0	good	No
168	54	55	0	1	0	0	0	0	0	0	1	2	1	1	0	ASA	33	0	good	No
169	54	54	0	1	0	0	0	1	0	0	1	1	1	3	0	ASA	26	0	good	No
170	55	57	0	1	0	0	1	1	0	0	1	2	1	3	0	Surgery	38	0	good	No
171	55	55	0	0	0	0	1	0	0	0	1	2	1	3	0	Plavix	43	0	good	No
172	55	55	1	1	1	0	0	0	0	0	1	2	1	3	0	ASA+Plavix	16	0	good	No
173	55	55	0	0	0	0	1	0	0	1	1	2	1	3	0	ASA+Plavix	13	1	poor	No
174	55	55	0	0	0	0	0	0	0	0	1	2	1	3	0	Conservative	6	1	poor	No
175	56	56	1	1	0	0	0	0	0	0	2	2	1	3	0	Conservative	39	0	good	No
176	56	56	0	0	0	0	1	1	0	0	1	2	1	3	0	Conservative	33	0	good	No
177	56	56	1	0	0	0	0	0	0	0	1	2	1	3	0	Conservative	30	0	good	No
178	56	56	0	0	0	0	0	0	0	0	1	2	2	3	0	ASA+Plavix	54	0	good	No
179	56	56	0	1	0	0	1	1	0	0	1	2	1	1	0	Conservative	37	0	good	No
180	56	56	1	1	0	0	0	0	1	0	1	2	1	3	0	Conservative	32	0	good	No
181	56	56	0	1	0	0	1	1	1	0	2	2	1	3	0	ASA	64	1	poor	No
182	57	57	1	0	1	0	0	0	0	0	1	2	1	3	0	Conservative	34	0	good	No
183	57	57	0	1	1	0	1	0	0	1	1	2	1	3	0	ASA	63	1	good	No
184	57	57	1	1	1	0	0	0	0	0	2	2	1	3	0	Conservative	20	1	poor	No
185	57	57	0	1	1	0	1	1	0	0	1	2	1	3	0	ASA+Plavix	39	0	good	No
186	58	58	0	0	0	0	0	0	0	0	1	2	1	2	0	ASA	75	0	good	No
187	58	58	0	0	0	0	0	0	0	0	1	1	1	1	1	Conservative	62	0	good	No
188	58	63	0	1	1	1	1	1	0	0	1	2	1	1	0	Conservative	12	0	good	No
189	58	58	0	1	0	0	1	1	0	1	2	2	1	3	0	ASA+Plavix	45	0	poor	No
190	59	59	1	1	0	0	1	0	0	0	1	2	1	1	0	Conservative	32	0	good	No
191	59	60	0	1	0	0	1	0	0	0	1	2	1	1	0	ASA	28	0	good	No
192	59	59	0	1	1	0	1	0	0	0	1	2	1	3	1	Conservative	31	0	good	No
193	59	59	1	0	0	0	0	0	0	0	1	2	1	2	0	Conservative	64	0	good	No
194	60	61	0	0	0	0	1	1	0	0	1	2	1	1	0	Surgery	35	0	good	No
195	60	60	1	1	1	0	0	0	0	0	1	2	1	3	0	Conservative	33	1	good	No
196	61	62	0	0	0	0	1	1	0	0	1	2	1	1	0	Conservative	32	0	good	No
197	61	62	0	1	0	0	1	1	0	0	1	2	1	3	0	ASA	38	0	good	No
198	62	62	1	0	0	0	0	0	0	0	1	1	1	1	0	Surgery	13	0	good	No
199	63	63	0	1	1	0	1	1	0	0	1	2	1	1	0	Plavix	32	0	good	No
200	63	63	0	1	0	0	1	0	0	0	1	2	1	1	0	Conservative	33	0	good	No
201	63	66	1	1	0	0	0	0	0	0	1	1	1	1	0	Surgery	21	0	good	No
202	63	63	0	1	0	0	1	1	0	0	1	2	1	3	0	Conservative	28	0	good	No
203	64	64	0	1	1	0	1	1	0	0	1	2	1	3	0	Conservative	31	0	good	No
204	64	64	0	0	0	0	0	0	0	0	1	2	1	1	0	Surgery	19	0	good	No
205	64	64	1	0	0	0	0	0	0	0	1	2	1	3	0	ASA	12	0	good	No
206	65	65	1	0	0	0	0	0	0	0	1	2	1	1	0	Conservative	30	0	good	No
207	65	65	0	0	0	0	1	0	0	0	1	2	1	3	0	Surgery	36	0	good	No
208	65	65	0	1	1	0	1	1	0	0	1	2	1	3	0	ASA+Plavix	32	0	good	No
209	65	65	0	1	0	0	1	0	0	0	1	2	1	3	0	Conservative	37	0	poor	No
210	66	67	0	1	1	0	1	1	0	0	1	2	1	1	0	Conservative	28	0	good	No
211	66	66	1	1	0	0	0	0	0	0	1	1	1	1	0	ASA	20	0	good	No
212	66	66	0	1	0	0	1	1	0	0	1	2	1	3	1	Conservative	34	0	good	No
213	67	67	0	1	0	0	1	1	0	0	1	2	1	1	0	Conservative	37	0	good	No
214	67	67	1	0	1	0	0	0	0	1	2	2	1	3	0	Surgery	13	0	poor	No
215	69	72	0	1	0	0	0	0	0	0	1	2	1	1	1	Plavix	25	0	good	No
216	69	71	1	0	0	0	1	0	0	1	2	2	1	3	0	Conservative	41	0	good	No
217	71	71	0	0	0	0	0	0	0	0	1	2	1	2	0	Surgery	24	0	good	No
218	72	72	1	1	1	0	0	0	0	1	1	2	1	3	0	ASA	66	0	poor	No
219	76	76	1	1	1	1	0	0	0	0	2	2	1	3	0	ASA	25	0	poor	No

## Sheet: PSM
Supplementary Table 2. The clinical characteristics of 159 adult patients with ischemic moyamoya disease after 1:1:1 propensity score matching.
ID	Age_at_symptom_onset	Age_at_baseline	Female	Hypertension	Diabetes_mellitus	Hyperlipidemia	Active_smoking	Alcohol_consumption	Family_history_of_MMD	Past_history_of_stroke_or_TIA	mRS_at_baseline	Suzuki_stage	Type	Clinical_manifestation	Intracranial_aneurysm	Treatment	Follow_up	Recurrent_ischemic_event	Functional_status	Cerebral_hemorrhage
1	18	20	1	0	0	0	0	0	0	0	1	2	1	1	0	ASA	24	0	good	No
2	20	26	0	0	0	0	0	0	0	0	1	1	1	3	0	Conservative	65	0	good	No
3	20	20	0	0	0	0	1	1	0	0	1	2	1	3	0	ASA	82	0	good	No
4	20	26	0	0	0	0	0	0	0	0	1	1	1	1	0	Conservative	12	0	good	No
6	22	22	0	0	0	0	0	0	0	0	2	2	1	3	0	Surgery	34	0	poor	No
7	23	23	0	0	0	0	0	0	0	0	1	2	1	3	0	Conservative	35	0	good	No
8	24	25	0	0	0	0	0	0	0	0	1	2	1	1	0	Surgery	68	0	good	No
10	25	41	0	1	0	0	0	0	0	1	2	2	1	3	0	Conservative	26	1	good	No
12	25	27	1	0	0	0	0	0	1	1	2	2	1	3	0	Surgery	72	1	poor	No
14	26	26	1	1	0	0	0	0	0	0	1	2	1	1	0	Surgery	12	0	good	No
15	27	27	1	0	0	0	0	0	0	1	1	2	1	3	0	Surgery	51	0	good	No
17	28	28	0	0	0	0	1	0	0	0	1	2	1	1	0	Conservative	37	0	good	No
18	28	38	1	0	0	0	0	0	0	0	1	1	1	2	0	Surgery	12	0	good	No
19	28	28	1	1	0	0	0	0	0	0	2	2	1	3	0	ASA+Plavix	56	0	good	No
21	29	29	1	0	0	0	0	0	0	0	1	1	1	1	0	Surgery	12	0	good	No
22	29	29	1	0	0	0	0	0	0	0	1	2	2	1	0	Conservative	32	0	good	No
23	29	29	1	1	0	0	0	0	0	1	1	2	1	3	0	ASA	61	0	good	No
24	29	30	1	1	0	0	0	0	0	0	1	2	1	3	0	Surgery	12	0	good	No
25	29	29	0	0	0	0	0	0	0	0	2	2	1	3	0	ASA	35	0	good	No
26	30	30	1	0	0	0	0	0	0	0	1	2	1	3	0	Conservative	32	0	good	No
27	31	32	0	1	0	0	0	0	0	0	1	2	1	1	0	Conservative	30	0	good	No
28	31	31	1	0	0	0	0	0	0	0	1	2	1	1	0	Surgery	36	0	good	No
30	31	31	1	0	0	0	0	0	0	0	1	2	1	1	1	Surgery	24	0	good	No
32	32	32	0	1	0	0	0	1	0	0	1	2	1	3	0	Surgery	45	0	good	No
33	32	37	0	0	0	0	1	0	0	0	1	2	1	3	0	ASA	37	0	good	No
34	32	32	0	1	0	0	0	0	0	0	1	2	1	2	0	Surgery	39	0	good	No
38	33	33	1	0	0	0	0	0	0	0	1	2	2	1	1	Conservative	64	0	good	No
39	33	36	1	0	0	0	0	0	0	0	1	2	1	1	0	ASA+Plavix	42	0	good	No
40	33	33	0	0	0	0	1	1	0	0	1	1	1	3	0	Surgery	12	0	good	No
41	33	33	0	0	0	0	1	1	0	0	2	2	1	3	0	Conservative	44	1	poor	No
42	35	35	0	0	0	0	0	0	0	0	1	2	1	3	0	Conservative	30	0	good	No
43	36	36	1	0	0	0	0	0	0	1	1	2	1	3	0	Conservative	12	0	good	No
44	36	38	1	0	0	0	0	0	0	1	2	2	1	3	1	ASA	12	0	poor	No
45	37	37	0	0	0	0	0	0	0	0	1	1	1	3	0	Surgery	12	0	good	No
46	37	41	1	0	1	0	0	0	1	1	1	2	1	1	0	Surgery	72	0	poor	Yes
47	38	39	1	0	0	0	0	1	0	0	1	2	1	3	0	Conservative	32	0	good	No
48	38	58	1	0	0	0	0	0	1	0	1	2	1	1	0	Surgery	25	0	good	No
50	38	38	0	0	0	0	0	0	0	0	2	1	1	3	0	Plavix	36	0	poor	No
51	39	39	0	0	0	0	0	0	0	0	2	2	1	3	1	Conservative	5	1	good	No
52	39	46	1	0	0	0	0	0	0	0	1	2	1	3	0	Conservative	34	0	good	No
53	39	39	1	1	0	0	0	0	0	0	1	2	1	3	0	Surgery	12	0	good	No
54	39	40	0	0	0	0	1	1	0	1	1	2	1	1	0	Surgery	29	0	good	No
55	40	41	0	0	0	0	1	1	0	0	1	2	1	3	0	Conservative	31	0	good	No
56	40	40	1	0	0	0	0	0	0	0	1	2	1	2	0	Conservative	66	0	good	No
57	40	41	0	1	1	0	1	1	0	0	1	2	1	3	1	ASA+Plavix	26	0	good	No
58	40	40	0	0	0	0	0	0	0	0	1	2	1	1	0	Surgery	70	0	good	No
59	40	41	0	0	0	0	0	0	1	1	2	2	1	3	0	ASA	58	1	poor	Yes
60	41	42	1	0	0	0	0	0	0	1	1	2	1	3	0	Surgery	16	0	good	No
61	41	41	0	1	0	0	1	1	0	0	1	2	1	3	1	Surgery	35	0	good	No
62	41	41	0	0	0	0	0	0	0	0	1	2	1	3	0	ASA	35	0	good	No
63	41	43	0	0	0	0	1	1	0	0	1	2	1	1	0	Surgery	30	0	good	No
66	41	41	0	1	0	0	1	1	0	0	1	2	1	3	0	ASA+Plavix	17	0	good	No
67	41	41	0	1	0	0	0	0	0	0	2	2	1	3	0	Surgery	29	0	poor	No
70	42	42	0	0	0	0	0	0	0	0	1	2	1	3	0	Surgery	38	0	good	No
71	42	42	1	1	0	0	0	0	0	0	1	2	1	2	0	Conservative	34	0	good	No
72	42	52	1	1	1	0	0	0	0	0	1	2	1	1	0	ASA	12	0	good	No
73	42	43	1	0	0	0	0	0	0	0	2	2	1	3	0	Surgery	19	0	good	No
74	42	42	0	0	0	0	0	0	0	0	1	2	2	1	0	ASA	72	0	poor	Yes
75	43	43	1	1	0	0	1	1	1	0	1	2	1	3	0	Surgery	38	0	good	No
76	43	43	0	1	1	0	1	1	0	0	1	2	1	3	0	Conservative	28	0	good	No
77	43	53	1	1	0	0	0	0	0	0	1	2	1	3	0	ASA	19	0	good	No
78	43	43	0	0	0	0	0	0	0	0	1	2	2	1	0	Surgery	48	0	good	No
81	43	43	1	0	0	0	0	0	0	0	1	2	1	1	0	Surgery	54	0	good	No
82	43	43	0	1	0	0	0	0	0	0	1	2	1	1	0	Conservative	15	0	good	No
85	43	43	0	0	0	0	0	0	0	0	1	2	1	1	0	Conservative	32	0	poor	No
86	43	43	1	0	1	0	0	0	0	1	1	2	1	3	0	ASA	33	0	poor	No
88	44	44	1	0	0	0	0	0	0	0	1	2	2	3	0	Plavix	12	0	good	No
89	44	44	1	0	0	0	0	0	0	0	1	2	1	3	0	ASA	19	0	good	No
91	44	44	1	0	0	0	0	0	0	0	1	2	1	1	0	ASA	25	0	good	No
93	44	44	0	0	0	0	0	0	0	0	1	2	2	3	0	Plavix	55	0	good	No
95	45	45	1	1	0	0	0	0	0	0	1	2	1	3	0	Conservative	33	0	good	No
96	45	45	1	1	0	0	0	0	0	0	2	2	1	3	0	Conservative	27	0	good	No
98	45	46	1	1	0	0	0	0	0	1	1	2	1	3	0	ASA	68	0	poor	No
99	46	46	1	1	1	0	0	0	0	0	1	2	1	3	0	Surgery	32	0	good	No
100	46	46	0	0	0	0	1	0	0	0	1	2	1	3	0	Conservative	40	0	good	No
101	46	48	1	1	1	0	1	1	0	0	1	2	2	1	1	Surgery	44	0	good	No
104	46	58	1	1	0	0	0	0	1	1	2	1	1	3	0	Conservative	5	1	good	No
105	46	46	0	1	1	0	1	1	0	0	1	2	1	3	0	Conservative	30	0	poor	No
107	47	47	1	0	0	0	0	0	0	0	1	2	1	3	0	Surgery	30	0	good	No
109	47	47	0	0	0	0	0	1	0	0	1	1	2	1	0	ASA+Plavix	58	0	good	No
110	47	47	1	0	1	0	0	0	0	0	1	2	1	3	0	Conservative	28	0	good	No
112	47	47	0	0	0	0	1	1	0	0	1	2	1	3	0	Conservative	36	0	good	No
115	47	48	1	0	0	0	0	0	0	0	1	2	1	1	1	Conservative	12	0	good	No
119	48	48	1	1	0	0	0	0	0	0	1	2	1	3	1	Surgery	12	0	good	No
120	48	48	0	0	0	0	1	1	0	0	2	2	1	3	0	ASA	77	0	good	No
121	48	48	0	0	0	0	1	0	0	0	1	2	1	3	0	ASA	16	0	good	No
122	48	48	0	1	0	0	0	0	0	0	1	2	1	3	0	Surgery	14	0	poor	No
123	48	48	0	0	0	0	1	1	0	0	1	2	1	3	0	Plavix	31	0	poor	No
124	48	48	1	0	0	0	0	0	0	1	1	2	1	3	0	Conservative	6	1	poor	No
125	48	49	0	0	0	0	0	0	0	1	2	2	1	3	0	Surgery	56	0	poor	No
126	49	49	0	1	0	0	1	1	0	0	1	2	1	2	0	Conservative	41	0	good	No
127	49	49	1	0	0	0	0	0	0	0	1	2	2	2	0	ASA	29	0	good	No
128	49	49	0	0	0	0	1	1	0	0	1	2	1	1	0	Surgery	47	0	good	No
129	49	49	0	0	1	0	0	0	0	0	1	1	1	3	0	ASA	11	0	good	No
132	50	50	1	0	0	0	0	0	0	0	1	2	1	3	0	Surgery	36	0	good	No
137	50	50	0	1	0	0	0	1	0	0	1	2	1	1	1	ASA+Plavix	14	0	good	No
139	50	50	0	1	0	0	1	0	0	0	1	2	1	1	0	Surgery	37	0	good	No
140	50	50	0	0	0	0	0	0	0	0	1	2	1	3	0	ASA	36	0	poor	No
141	50	50	0	1	0	0	1	0	0	0	1	2	1	3	0	ASA	14	0	good	No
142	50	50	1	1	0	0	0	0	0	1	2	1	1	3	0	ASA	54	0	good	No
143	51	51	1	0	0	0	0	0	0	0	1	2	1	1	1	Surgery	25	0	good	No
147	51	51	0	1	0	0	1	1	0	1	1	1	1	3	1	Surgery	41	0	good	No
148	51	51	0	0	0	0	1	1	0	0	2	2	1	3	0	ASA	12	0	good	No
150	52	52	1	0	1	0	0	0	0	0	1	2	1	3	0	Surgery	13	0	good	No
151	52	53	1	0	0	0	0	0	0	0	1	2	1	3	0	Surgery	36	0	good	No
154	52	52	0	1	0	0	0	0	0	0	1	2	1	1	0	Surgery	14	0	good	No
155	52	63	1	1	0	0	0	0	0	0	1	2	1	1	0	ASA	14	0	good	No
157	52	52	1	1	0	0	0	0	0	0	2	2	1	3	0	Plavix	53	0	poor	No
158	53	53	1	1	0	0	0	0	0	0	1	2	1	3	1	Conservative	33	0	good	No
160	53	53	0	0	0	0	0	0	0	0	1	2	1	1	0	ASA+Plavix	37	0	good	No
161	53	54	1	0	0	0	0	0	0	0	1	2	1	1	0	Plavix	43	0	good	No
162	53	53	1	0	0	0	0	0	0	0	1	2	1	3	0	Surgery	40	0	good	No
163	53	53	1	0	0	0	0	0	0	0	1	1	1	3	0	Plavix	24	0	good	No
166	54	54	1	1	0	0	0	0	0	0	1	2	1	3	0	Surgery	36	0	good	No
167	54	55	0	1	0	0	1	1	0	0	1	2	1	3	0	Surgery	36	0	good	No
168	54	55	0	1	0	0	0	0	0	0	1	2	1	1	0	ASA	33	0	good	No
169	54	54	0	1	0	0	0	1	0	0	1	1	1	3	0	ASA	26	0	good	No
170	55	57	0	1	0	0	1	1	0	0	1	2	1	3	0	Surgery	38	0	good	No
171	55	55	0	0	0	0	1	0	0	0	1	2	1	3	0	Plavix	43	0	good	No
172	55	55	1	1	1	0	0	0	0	0	1	2	1	3	0	ASA+Plavix	16	0	good	No
173	55	55	0	0	0	0	1	0	0	1	1	2	1	3	0	ASA+Plavix	13	1	poor	No
174	55	55	0	0	0	0	0	0	0	0	1	2	1	3	0	Conservative	6	1	poor	No
175	56	56	1	1	0	0	0	0	0	0	2	2	1	3	0	Conservative	39	0	good	No
176	56	56	0	0	0	0	1	1	0	0	1	2	1	3	0	Conservative	33	0	good	No
177	56	56	1	0	0	0	0	0	0	0	1	2	1	3	0	Conservative	30	0	good	No
179	56	56	0	1	0	0	1	1	0	0	1	2	1	1	0	Conservative	37	0	good	No
180	56	56	1	1	0	0	0	0	1	0	1	2	1	3	0	Conservative	32	0	good	No
181	56	56	0	1	0	0	1	1	1	0	2	2	1	3	0	ASA	64	1	poor	No
182	57	57	1	0	1	0	0	0	0	0	1	2	1	3	0	Conservative	34	0	good	No
184	57	57	1	1	1	0	0	0	0	0	2	2	1	3	0	Conservative	20	1	poor	No
185	57	57	0	1	1	0	1	1	0	0	1	2	1	3	0	ASA+Plavix	39	0	good	No
186	58	58	0	0	0	0	0	0	0	0	1	2	1	2	0	ASA	75	0	good	No
187	58	58	0	0	0	0	0	0	0	0	1	1	1	1	1	Conservative	62	0	good	No
191	59	60	0	1	0	0	1	0	0	0	1	2	1	1	0	ASA	28	0	good	No
193	59	59	1	0	0	0	0	0	0	0	1	2	1	2	0	Conservative	64	0	good	No
194	60	61	0	0	0	0	1	1	0	0	1	2	1	1	0	Surgery	35	0	good	No
195	60	60	1	1	1	0	0	0	0	0	1	2	1	3	0	Conservative	33	1	good	No
196	61	62	0	0	0	0	1	1	0	0	1	2	1	1	0	Conservative	32	0	good	No
197	61	62	0	1	0	0	1	1	0	0	1	2	1	3	0	ASA	38	0	good	No
198	62	62	1	0	0	0	0	0	0	0	1	1	1	1	0	Surgery	13	0	good	No
199	63	63	0	1	1	0	1	1	0	0	1	2	1	1	0	Plavix	32	0	good	No
200	63	63	0	1	0	0	1	0	0	0	1	2	1	1	0	Conservative	33	0	good	No
201	63	66	1	1	0	0	0	0	0	0	1	1	1	1	0	Surgery	21	0	good	No
202	63	63	0	1	0	0	1	1	0	0	1	2	1	3	0	Conservative	28	0	good	No
203	64	64	0	1	1	0	1	1	0	0	1	2	1	3	0	Conservative	31	0	good	No
204	64	64	0	0	0	0	0	0	0	0	1	2	1	1	0	Surgery	19	0	good	No
205	64	64	1	0	0	0	0	0	0	0	1	2	1	3	0	ASA	12	0	good	No
206	65	65	1	0	0	0	0	0	0	0	1	2	1	1	0	Conservative	30	0	good	No
207	65	65	0	0	0	0	1	0	0	0	1	2	1	3	0	Surgery	36	0	good	No
209	65	65	0	1	0	0	1	0	0	0	1	2	1	3	0	Conservative	37	0	poor	No
210	66	67	0	1	1	0	1	1	0	0	1	2	1	1	0	Conservative	28	0	good	No
211	66	66	1	1	0	0	0	0	0	0	1	1	1	1	0	ASA	20	0	good	No
212	66	66	0	1	0	0	1	1	0	0	1	2	1	3	1	Conservative	34	0	good	No
213	67	67	0	1	0	0	1	1	0	0	1	2	1	1	0	Conservative	37	0	good	No
214	67	67	1	0	1	0	0	0	0	1	2	2	1	3	0	Surgery	13	0	poor	No
215	69	72	0	1	0	0	0	0	0	0	1	2	1	1	1	Plavix	25	0	good	No
216	69	71	1	0	0	0	1	0	0	1	2	2	1	3	0	Conservative	41	0	good	No
217	71	71	0	0	0	0	0	0	0	0	1	2	1	2	0	Surgery	24	0	good	No
218	72	72	1	1	1	0	0	0	0	1	1	2	1	3	0	ASA	66	0	poor	No
